# Supplementary material for: ﻿Bambusarushunii (Poaceae, Bambusoideae, Bambuseae), a new bamboo species from Guangdong, China
Source: PhytoKeys. 2025 Mar 4;253:133–41. doi: 10.3897/phytokeys.253.143389 (PMC11898096; doi:10.3897/phytokeys.253.143389)
Supplement: XML Treatment for Bambusa rushunii [file phytokeys.253.143389-treatment1.xml]

<!DOCTYPE tp:taxon-treatment
  PUBLIC "-//TaxonX//DTD Taxonomic Treatment Publishing DTD v0 20100105//EN" "tax-treatment-NSO.dtd">
<tp:taxon-treatment xmlns:tp="http://www.plazi.org/taxpub"><tp:treatment-meta><kwd-group><label>Taxon classification</label><kwd>
              <named-content content-type="kingdom">Plantae</named-content>
            </kwd><kwd>
              <named-content content-type="order">Poales</named-content>
            </kwd><kwd>
              <named-content content-type="family">Poaceae</named-content>
            </kwd></kwd-group><mixed-citation publication-type="journal"><person-group><name><surname>Ni</surname><given-names>Jing-Bo</given-names></name><name><surname>Li</surname><given-names>Meng-Ling</given-names></name><name><surname>Dong</surname><given-names>Shu-Peng</given-names></name><name><surname>Tong</surname><given-names>Yi-Hua</given-names></name></person-group><article-title>﻿<italic><tp:taxon-name><tp:taxon-name-part taxon-name-part-type="genus" reg="Bambusa">Bambusa</tp:taxon-name-part><tp:taxon-name-part taxon-name-part-type="species" reg="rushunii">rushunii</tp:taxon-name-part></tp:taxon-name></italic> (<tp:taxon-name><tp:taxon-name-part taxon-name-part-type="family">Poaceae</tp:taxon-name-part></tp:taxon-name>, <tp:taxon-name><tp:taxon-name-part taxon-name-part-type="subfamily">Bambusoideae</tp:taxon-name-part></tp:taxon-name>, <tp:taxon-name><tp:taxon-name-part taxon-name-part-type="tribe">Bambuseae</tp:taxon-name-part></tp:taxon-name>), a new bamboo species from Guangdong, China</article-title><source>PhytoKeys</source><day>04</day><month>03</month><year>2025</year><volume>253</volume><fpage>133</fpage><lpage>141</lpage><pub-id pub-id-type="doi">10.3897/phytokeys.253.143389</pub-id></mixed-citation></tp:treatment-meta><tp:nomenclature><label>﻿</label><tp:taxon-name>
            <object-id xmlns:xlink="http://www.w3.org/1999/xlink" content-type="arpha" xlink:type="simple">B8AEC5AD-D2F3-5BAF-8229-F2F027C66E5F</object-id>
            <tp:taxon-name-part taxon-name-part-type="genus" reg="Bambusa">Bambusa</tp:taxon-name-part>
            <tp:taxon-name-part taxon-name-part-type="species" reg="rushunii">rushunii</tp:taxon-name-part>
            <object-id xmlns:xlink="http://www.w3.org/1999/xlink" content-type="ipni" xlink:type="simple">urn:lsid:ipni.org:names:77357415-1</object-id>
          </tp:taxon-name><tp:taxon-authority>J.B.Ni &amp; Y.H.Tong</tp:taxon-authority><tp:taxon-status xmlns:xlink="http://www.w3.org/1999/xlink" xlink:type="simple">sp. nov.</tp:taxon-status><xref ref-type="fig" rid="F1">Figs 1</xref><xref ref-type="fig" rid="F2">, 2</xref></tp:nomenclature><tp:treatment-sec sec-type="material" id="SECID0ENKAC"><title>Type.</title><p>China. • Guangdong Province: Yangjiang City, Yangchun County, Tanshui Town; <named-content xmlns:xlink="http://www.w3.org/1999/xlink" content-type="dwc:verbatimCoordinates" xlink:type="simple"><named-content content-type="geo-json" specific-use="{&#34;type&#34;:&#34;Point&#34;,&#34;coordinates&#34;:[111.601889,22.081308]}" id="NCID0EWKAC" xlink:type="simple">22°4'52.71"N, 111°36'6.80"E</named-content></named-content>; alt. 28 m; 18 September 2023; <italic>Jing-Bo Ni et al. NJB-004</italic> (holotype: <named-content xmlns:xlink="http://www.w3.org/1999/xlink" content-type="dwc:institutional_code" xlink:title="South China Botanical Garden" xlink:href="http://grbio.org/institution/south-china-botanical-garden" xlink:type="simple">IBSC</named-content>!).</p></tp:treatment-sec><tp:treatment-sec sec-type="diagnosis" id="SECID0ECLAC"><title>Diagnosis.</title><p><italic><tp:taxon-name><tp:taxon-name-part taxon-name-part-type="genus" reg="Bambusa">Bambusa</tp:taxon-name-part><tp:taxon-name-part taxon-name-part-type="species" reg="rushunii">rushunii</tp:taxon-name-part></tp:taxon-name></italic> resembles <italic><tp:taxon-name><tp:taxon-name-part taxon-name-part-type="genus" reg="Bambusa">B.</tp:taxon-name-part><tp:taxon-name-part taxon-name-part-type="species" reg="gibba">gibba</tp:taxon-name-part></tp:taxon-name></italic> McClure and <italic><tp:taxon-name><tp:taxon-name-part taxon-name-part-type="genus" reg="Bambusa">B.</tp:taxon-name-part><tp:taxon-name-part taxon-name-part-type="species" reg="dissimulator">dissimulator</tp:taxon-name-part></tp:taxon-name></italic> McClure, but can be easily distinguished from <italic><tp:taxon-name><tp:taxon-name-part taxon-name-part-type="genus" reg="Bambusa">B.</tp:taxon-name-part><tp:taxon-name-part taxon-name-part-type="species" reg="gibba">gibba</tp:taxon-name-part></tp:taxon-name></italic> by having a thicker culm wall (ca. 1.5 cm vs. 3–5 mm), extremely shortened basal internode present (vs. absent), culm leaf sheath without (vs. with) a protuberance on higher shoulder and dark brown strigose on the central part (vs. glabrous wholly), higher culm leaf ligule (4–8 mm vs. 2–3 mm) and glabrous (vs. abaxially densely pubescent) foliage leaf and is different from <italic><tp:taxon-name><tp:taxon-name-part taxon-name-part-type="genus" reg="Bambusa">B.</tp:taxon-name-part><tp:taxon-name-part taxon-name-part-type="species" reg="dissimulator">dissimulator</tp:taxon-name-part></tp:taxon-name></italic> by the extremely shortened basal internode present (vs. absent), nearly truncate or slightly obliquely truncate (vs. asymmetrically convex) culm leaf sheath apex, culm leaf auricle contiguous (vs. not contiguous) with the blade base, culm leaf blade base not narrowed (vs. narrowed), foliage leaf ligule margin ciliate (vs. glabrous) and glabrous (vs. abaxially pubescent) foliage leaf.</p><fig id="F1" position="float" orientation="portrait"><object-id xmlns:xlink="http://www.w3.org/1999/xlink" content-type="doi" xlink:type="simple">10.3897/phytokeys.253.143389.figure1</object-id><object-id xmlns:xlink="http://www.w3.org/1999/xlink" content-type="arpha" xlink:type="simple">B6BB3D53-2148-5939-A169-7F6DFCC9818E</object-id><label>Figure 1.</label><caption><p><italic><tp:taxon-name><tp:taxon-name-part taxon-name-part-type="genus" reg="Bambusa">Bambusa</tp:taxon-name-part><tp:taxon-name-part taxon-name-part-type="species" reg="rushunii">rushunii</tp:taxon-name-part></tp:taxon-name></italic> J. B. Ni &amp; Y. H. Tong <bold>A</bold> habit <bold>B</bold> new shoot <bold>C</bold> culm leaf <bold>D</bold> branch complement <bold>E–H</bold> extremely shortened internodes. Photos by Meng-Ling Li.</p></caption><graphic xmlns:xlink="http://www.w3.org/1999/xlink" xlink:href="phytokeys-253-133_article-143389__-g001.jpg" position="float" orientation="portrait" xlink:type="simple" id="oo_1269549.jpg"><uri content-type="original_file" xlink:type="simple">https://binary.pensoft.net/fig/1269549</uri></graphic></fig></tp:treatment-sec><tp:treatment-sec sec-type="description" id="SECID0EBOAC"><title>Description.</title><p>Arborescent bamboo. Rhizome pachymorph, short-necked. Culm 8–10 m tall, 5–7.5 cm in diameter, erect, basal part slightly zigzag, apex slightly pendulous; internode terete, 35–45 cm long, 2<sup>nd</sup> and/or 3<sup>rd</sup> and/or 4<sup>th</sup> internodes usually extremely shortened, only ca. 1 cm long; initially white powdery, glabrous, basal internodes green with many pale yellow stripes, stripes sometimes not inconspicuous; wall ca. 1.5 cm thick; supranodal ridge inconspicuous, sheath scars raised; culm bud round, branches developing from 5<sup>th</sup> node upwards, nearly horizontally spreading, branch complements with several branches per node, central 3 dominant, branchlets usually specialised into weak thorns. Culm leaf sheath deciduous, thickly leathery, 30–40 cm long, 9–12 cm wide at apex, 20–32 cm wide at base, with yellow-green stripes, stripes inconspicuous when dry, sparsely dark brown strigose on central part, longitudinal ribs conspicuous when dry, apex nearly truncate or slightly obliquely truncate, without protuberance on shoulder; auricles unequal, oblong to lanceolate, contiguous with the base of blade, slightly wrinkled, margin densely with ca. 8 mm long and curved oral setae; larger auricle 1–2 cm long, 4–6 mm wide, not slanted; smaller auricle 3–8 mm long, 2–5 mm wide; ligule 4–8 mm high, margin serrate, densely with 2–3 mm long cilia; blade erect, narrowly triangular, 10–13 cm long, 5–8 cm wide, 1/2–3/5 as long as culm sheath, glabrous on both sides, apex involute and acuminate, base slightly extending outwards and joined with auricles, 3/5–4/5 as wide as sheath apex. Foliage leaves 7–11 per ultimate branchlet, sheath ca. 6 cm long, glabrous; auricles elliptic, ca. 2 mm long, ca. 1 mm wide, oral setae deciduous, ca. 8 mm long; inner ligules ca. 1 mm high, entire, margin ciliate; pseudopetioles ca. 2 mm long, ca. 1 mm wide; blades linear-lanceolate, papyraceous, 15–20 cm long, 1.4–1.7 cm wide, both surfaces glabrous, apex acuminate, base subrounded to cuneate, secondary veins 6 pairs, transverse veins inconspicuous. Pseudospikelets sessile, usually several to many fasciculate at nodes of flowering branches, green when fresh, yellow when dry, linear-lanceolate, 4–6 cm long, 5–8 mm wide, basally subtended by several gemmiferous bracts; prophylls ovate, 3–4 mm long, 2–keeled, apex densely ciliolate; gemmiferous bracts 1–3, ovate, 4–9 mm long, glabrous, 10–14-veined, apex acuminate and muronate; florets several to many, apical 1–2 sterile, rachilla segments flat, ca. 4 mm long, puberulous, slightly grooved, apex enlarged, with a ring of white hairs, disarticulating below each floret; glumes 1 or 2, broadly ovate, 5–6 mm long, glabrous, 10–12-veined, apex acute; lemma lanceolate, ca. 13 mm long, glabrous, 10–12-veined, apex acute; palea lanceolate, ca. 12 mm long, slightly shorter than lemma, apex acute, abaxially 2-keeled, keels densely ciliolate at apex, with 6 veins between keels and 4 veins on each side; lodicules 3, subequal, fleshy, white, ca. 2 mm long, margin with long cilia; stamens 6, filaments free, ca. 2 cm long, white; anthers initially green-yellow, later yellow-brown, ca. 5 mm long, apex retuse; ovary obvoid, ca. 1 mm long, apex hispidulous, style short, ca. 0.3 mm long, sparsely hispidulous at base; stigmas 3, 2–3 mm long, slender and plumose. Mature caryopsis fusiform, yellow, ca. 8 mm long.</p><fig id="F2" position="float" orientation="portrait"><object-id xmlns:xlink="http://www.w3.org/1999/xlink" content-type="doi" xlink:type="simple">10.3897/phytokeys.253.143389.figure2</object-id><object-id xmlns:xlink="http://www.w3.org/1999/xlink" content-type="arpha" xlink:type="simple">76B00A30-B224-527E-A210-F0D4B090BBE0</object-id><label>Figure 2.</label><caption><p><italic><tp:taxon-name><tp:taxon-name-part taxon-name-part-type="genus" reg="Bambusa">Bambusa</tp:taxon-name-part><tp:taxon-name-part taxon-name-part-type="species" reg="rushunii">rushunii</tp:taxon-name-part></tp:taxon-name></italic> J. B. Ni &amp; Y. H. Tong <bold>A</bold> abaxial view of culm leaf, with a close-up view of the strigose hairs on the central part <bold>B</bold> abaxial view of culm leaf sheath apex, showing auricles <bold>C</bold> adaxial view of culm leaf sheath apex, showing ligule <bold>D</bold> foliage leafy branchlet <bold>E</bold> flowering branches <bold>F</bold> pseudospikelets <bold>G</bold> dissection of pseudospikelet, pr1 and pr2 = prophylls, br1 and br2 = gemmiferous bracts, gl = glume, ra = rachilla segment, le = lemma, pa = palea, lo = lodicules, st = stamens, pi = pistil. Photos <bold>A–D, G</bold> by Meng-Ling Li; <bold>E, F</bold> by Shu-Peng Dong.</p></caption><graphic xmlns:xlink="http://www.w3.org/1999/xlink" xlink:href="phytokeys-253-133_article-143389__-g002.jpg" position="float" orientation="portrait" xlink:type="simple" id="oo_1269550.jpg"><uri content-type="original_file" xlink:type="simple">https://binary.pensoft.net/fig/1269550</uri></graphic></fig></tp:treatment-sec><tp:treatment-sec sec-type="phenology" id="SECID0EZPAC"><title>Phenology.</title><p>New culm shoots produced from July to September, flowering in September.</p></tp:treatment-sec><tp:treatment-sec sec-type="distribution" id="SECID0E5PAC"><title>Distribution and habitat.</title><p>This new species is found in Yangjiang City, Guangdong Province, China and cultivated in South China Botanical Garden. It usually occurs near villages and streams at elevations of 20–120 m.</p></tp:treatment-sec><tp:treatment-sec sec-type="etymology" id="SECID0EEAAE"><title>Etymology.</title><p>The species epithet honours Mr. Ru-Shun Lin, a retired employee from South China Botanical Garden, Chinese Academy of Sciences, who has made more than 600 living collections of bamboos and contributed a lot to the development of the Bamboo Garden of South China Botanical Garden. Its Chinese name is given as 汝顺坭簕竹(Pinyin: rǔ shùn ní lè zhú).</p></tp:treatment-sec><tp:treatment-sec sec-type="discussion" id="SECID0EJAAE"><title>Discussion.</title><p>In "Flora of China", the genus <italic><tp:taxon-name><tp:taxon-name-part taxon-name-part-type="genus" reg="Bambusa">Bambusa</tp:taxon-name-part></tp:taxon-name></italic> was further classified into four subgenera: subg. <tp:taxon-name><tp:taxon-name-part taxon-name-part-type="genus" reg="Bambusa"/><tp:taxon-name-part taxon-name-part-type="subgenus" reg="Bambusa">Bambusa</tp:taxon-name-part></tp:taxon-name>, subg. <tp:taxon-name><tp:taxon-name-part taxon-name-part-type="genus" reg="Bambusa"/><tp:taxon-name-part taxon-name-part-type="subgenus" reg="Dendrocalamopsis">Dendrocalamopsis</tp:taxon-name-part></tp:taxon-name> L. C. Chia &amp; H. L. Fung, subg. <tp:taxon-name><tp:taxon-name-part taxon-name-part-type="genus" reg="Bambusa"/><tp:taxon-name-part taxon-name-part-type="subgenus" reg="Leleba">Leleba</tp:taxon-name-part></tp:taxon-name> (Rumph. ex Nakai) Keng ex L. C. Chia &amp; H. L. Feng and subg. <tp:taxon-name><tp:taxon-name-part taxon-name-part-type="genus" reg="Bambusa"/><tp:taxon-name-part taxon-name-part-type="subgenus" reg="Lingnania">Lingnania</tp:taxon-name-part></tp:taxon-name> (McClure) L. C. Chia &amp; H. L. Fung (<xref ref-type="bibr" rid="B19">Xia et al. 2006</xref>). <italic><tp:taxon-name><tp:taxon-name-part taxon-name-part-type="genus" reg="Bambusa">Bambusa</tp:taxon-name-part><tp:taxon-name-part taxon-name-part-type="species" reg="rushunii">rushunii</tp:taxon-name-part></tp:taxon-name></italic> possesses typical characteristics of subg. <tp:taxon-name><tp:taxon-name-part taxon-name-part-type="genus" reg="Bambusa"/><tp:taxon-name-part taxon-name-part-type="subgenus" reg="Bambusa">Bambusa</tp:taxon-name-part></tp:taxon-name>, such as the relatively thick culm wall, persistent culm leaf blade with a broad base that is 1/2–3/4 as wide as sheath apex and the branchlets usually specialised into weak thorns. Thus, it is placed into that subgenus.</p><p>Amongst the species of <tp:taxon-name><tp:taxon-name-part taxon-name-part-type="genus" reg="Bambusa">B.</tp:taxon-name-part><tp:taxon-name-part taxon-name-part-type="infraspecific-rank">subg.</tp:taxon-name-part><tp:taxon-name-part taxon-name-part-type="subgenus" reg="Bambusa">Bambusa</tp:taxon-name-part></tp:taxon-name>, <italic><tp:taxon-name><tp:taxon-name-part taxon-name-part-type="genus" reg="Bambusa">B.</tp:taxon-name-part><tp:taxon-name-part taxon-name-part-type="species" reg="rushunii">rushunii</tp:taxon-name-part></tp:taxon-name></italic> is most similar to <italic><tp:taxon-name><tp:taxon-name-part taxon-name-part-type="genus" reg="Bambusa">B.</tp:taxon-name-part><tp:taxon-name-part taxon-name-part-type="species" reg="gibba">gibba</tp:taxon-name-part></tp:taxon-name></italic> and <italic><tp:taxon-name><tp:taxon-name-part taxon-name-part-type="genus" reg="Bambusa">B.</tp:taxon-name-part><tp:taxon-name-part taxon-name-part-type="species" reg="dissimulator">dissimulator</tp:taxon-name-part></tp:taxon-name></italic> in the branchlets of lower branches which are usually specialised into weak thorns and the relatively small culm leaf auricles. The detailed morphological comparison of the three species is shown in Table <xref ref-type="table" rid="T1">1</xref> and the diagnosis section. The most unique morphological character of <italic><tp:taxon-name><tp:taxon-name-part taxon-name-part-type="genus" reg="Bambusa">B.</tp:taxon-name-part><tp:taxon-name-part taxon-name-part-type="species" reg="rushunii">rushunii</tp:taxon-name-part></tp:taxon-name></italic> is the extremely shortened internodes at the culm base. As far as we know, this characteristic also occurs to another species of <tp:taxon-name><tp:taxon-name-part taxon-name-part-type="genus" reg="Bambusa">Bambusa</tp:taxon-name-part><tp:taxon-name-part taxon-name-part-type="infraspecific-rank">subg.</tp:taxon-name-part><tp:taxon-name-part taxon-name-part-type="subgenus" reg="Dendrocalamposis">Dendrocalamposis</tp:taxon-name-part></tp:taxon-name>, viz. <italic><tp:taxon-name><tp:taxon-name-part taxon-name-part-type="genus" reg="Bambusa">B.</tp:taxon-name-part><tp:taxon-name-part taxon-name-part-type="species" reg="bicicatricata">bicicatricata</tp:taxon-name-part></tp:taxon-name></italic> (W. T. Lin) L. C. Chia &amp; H. L. Fung. However, except this character, <italic><tp:taxon-name><tp:taxon-name-part taxon-name-part-type="genus" reg="Bambusa">B.</tp:taxon-name-part><tp:taxon-name-part taxon-name-part-type="species" reg="rushunii">rushunii</tp:taxon-name-part></tp:taxon-name></italic> is very different from <italic><tp:taxon-name><tp:taxon-name-part taxon-name-part-type="genus" reg="Bambusa">B.</tp:taxon-name-part><tp:taxon-name-part taxon-name-part-type="species" reg="bicicatricata">bicicatricata</tp:taxon-name-part></tp:taxon-name></italic> in many other characters, such as morphology of culm leaves, pseudospikelet length and number of stigmas, since they belong to different subgenera (<xref ref-type="bibr" rid="B3">Chia et al. 1996</xref>; <xref ref-type="bibr" rid="B19">Xia et al. 2006</xref>).</p><table-wrap id="T1" position="float" orientation="portrait"><label>Table 1.</label><caption><p>Morphological comparisons of <italic><tp:taxon-name><tp:taxon-name-part taxon-name-part-type="genus" reg="Bambusa">Bambusa</tp:taxon-name-part><tp:taxon-name-part taxon-name-part-type="species" reg="rushunii">rushunii</tp:taxon-name-part></tp:taxon-name></italic>, <italic><tp:taxon-name><tp:taxon-name-part taxon-name-part-type="genus" reg="Bambusa">B.</tp:taxon-name-part><tp:taxon-name-part taxon-name-part-type="species" reg="gibba">gibba</tp:taxon-name-part></tp:taxon-name></italic> and <italic><tp:taxon-name><tp:taxon-name-part taxon-name-part-type="genus" reg="Bambusa">B.</tp:taxon-name-part><tp:taxon-name-part taxon-name-part-type="species" reg="dissimulator">dissimulator</tp:taxon-name-part></tp:taxon-name></italic>.</p></caption><table id="TID0EHBAG" rules="all"><tbody><tr><th rowspan="1" colspan="1">Characters</th><th rowspan="1" colspan="1">
                    <italic>
                      <tp:taxon-name><tp:taxon-name-part taxon-name-part-type="genus" reg="Bambusa">B.</tp:taxon-name-part><tp:taxon-name-part taxon-name-part-type="species" reg="rushunii">rushunii</tp:taxon-name-part></tp:taxon-name>
                    </italic>
                  </th><th rowspan="1" colspan="1">
                    <italic>
                      <tp:taxon-name><tp:taxon-name-part taxon-name-part-type="genus" reg="Bambusa">B.</tp:taxon-name-part><tp:taxon-name-part taxon-name-part-type="species" reg="gibba">gibba</tp:taxon-name-part></tp:taxon-name>
                    </italic>
                  </th><th rowspan="1" colspan="1">
                    <italic>
                      <tp:taxon-name><tp:taxon-name-part taxon-name-part-type="genus" reg="Bambusa">B.</tp:taxon-name-part><tp:taxon-name-part taxon-name-part-type="species" reg="dissimulator">dissimulator</tp:taxon-name-part></tp:taxon-name>
                    </italic>
                  </th></tr><tr><td rowspan="1" colspan="1">Culm wall thickness</td><td rowspan="1" colspan="1">ca. 1.5 cm</td><td rowspan="1" colspan="1">3–5 mm</td><td rowspan="1" colspan="1">ca. 1.5 cm</td></tr><tr><td rowspan="1" colspan="4">Internode</td></tr><tr><td rowspan="1" colspan="1">extremely shortened basal internodes</td><td rowspan="1" colspan="1">Present</td><td rowspan="1" colspan="1">Absent</td><td rowspan="1" colspan="1">Absent</td></tr><tr><td rowspan="1" colspan="1">indumentum</td><td rowspan="1" colspan="1">Glabrous</td><td rowspan="1" colspan="1">Sparsely stiffly grey-white or brown strigose, glabrescent</td><td rowspan="1" colspan="1">Glabrous or hairy</td></tr><tr><td rowspan="1" colspan="4">Culm leaf</td></tr><tr><td rowspan="1" colspan="1">sheath indumentum</td><td rowspan="1" colspan="1">Dark brown strigose on the central part</td><td rowspan="1" colspan="1">Glabrous</td><td rowspan="1" colspan="1">Subglabrous or inconspicuously strigose</td></tr><tr><td rowspan="1" colspan="1">sheath apex</td><td rowspan="1" colspan="1">Truncate or slightly obliquely truncate</td><td rowspan="1" colspan="1">Obliquely truncate</td><td rowspan="1" colspan="1">Asymmetrically convex</td></tr><tr><td rowspan="1" colspan="1">protuberance on higher shoulder</td><td rowspan="1" colspan="1">Absent</td><td rowspan="1" colspan="1">Present</td><td rowspan="1" colspan="1">Absent</td></tr><tr><td rowspan="1" colspan="1">auricle</td><td rowspan="1" colspan="1">Contiguous with the base of the blade</td><td rowspan="1" colspan="1">Contiguous with the base of the blade</td><td rowspan="1" colspan="1">Not contiguous with the blade</td></tr><tr><td rowspan="1" colspan="1">ligule height</td><td rowspan="1" colspan="1">4–8 mm</td><td rowspan="1" colspan="1">2–3 mm</td><td rowspan="1" colspan="1">5–7 mm</td></tr><tr><td rowspan="1" colspan="1">blade</td><td rowspan="1" colspan="1">Base not narrowed<break/> 3/5–4/5 as wide as sheath apex</td><td rowspan="1" colspan="1">Base not narrowed<break/> ca. 2/3 as wide as sheath apex</td><td rowspan="1" colspan="1">Base cordately narrowed<break/> 1/2–3/5 as wide as sheath apex</td></tr><tr><td rowspan="1" colspan="1">Foliage leaf ligule margin</td><td rowspan="1" colspan="1">Ciliate</td><td rowspan="1" colspan="1">Ciliate or glabrous</td><td rowspan="1" colspan="1">Glabrous</td></tr><tr><td rowspan="1" colspan="1">Foliage leaf indumentum</td><td rowspan="1" colspan="1">Glabrous</td><td rowspan="1" colspan="1">Abaxially densely pubescent</td><td rowspan="1" colspan="1">Abaxially sparsely pubescent</td></tr></tbody></table></table-wrap></tp:treatment-sec><tp:treatment-sec sec-type="material" id="SECID0EEOAE"><title>Additional specimens examined.</title><p><italic><tp:taxon-name><tp:taxon-name-part taxon-name-part-type="genus" reg="Bambusa">Bambusa</tp:taxon-name-part><tp:taxon-name-part taxon-name-part-type="species" reg="rushunii">rushunii</tp:taxon-name-part></tp:taxon-name></italic> J. B. Ni &amp; Y. H. Tong: China. • Guangdong Province, Guangzhou City, Tianhe District, introduced from the type locality, cultivated in Bamboo Garden of South China National Botanical Garden, 5 September 2024, <italic>J. B. Ni 005</italic> (paratype: <named-content xmlns:xlink="http://www.w3.org/1999/xlink" content-type="dwc:institutional_code" xlink:title="South China Botanical Garden" xlink:href="http://grbio.org/institution/south-china-botanical-garden" xlink:type="simple">IBSC</named-content>).</p><p><italic><tp:taxon-name><tp:taxon-name-part taxon-name-part-type="genus" reg="Bambusa">Bambusa</tp:taxon-name-part><tp:taxon-name-part taxon-name-part-type="species" reg="dissimulator">dissimulator</tp:taxon-name-part></tp:taxon-name></italic> McClure: China. • Guangdong Province, Guangzhou City, Panyu District [Haizhu District], Lingnan University campus (now the campus of Sun Yat-Sen University), 26 September 1939, <italic>F. A. McClure 20861</italic> (K000854766, image); • ibid., 30 April 1931, <italic>H. Fung A-674</italic>/<italic>BG2348</italic> (A00023169, image, L0043812, image, SYS00095355, US00130308, image, US00130310, image, US00130311, image, US00130312, image); • ibid., 18 November 1929, <italic>H. Fung LU18499</italic> (SYS00011949, US00391111, image); • ibid., 30 April 1931, <italic>H. Fung LU19079</italic> (isotypes: CAS0027955, image, ISC-v-0000942, image, ISC-v-0000943, image, K000854765, image, L0043812, image); • ibid., 15 March 1932, <italic>H. Fung 20003</italic> (two sheets: SYS00011892 &amp; SYS00011893); • ibid., Lingnan University, Primary School, 30 October 1936, <italic>H. Fung 20987</italic> (US0050544, image).</p><p><tp:taxon-name><tp:taxon-name-part taxon-name-part-type="genus" reg="Bambusa">Bambusa</tp:taxon-name-part><tp:taxon-name-part taxon-name-part-type="species" reg="dissimulator">dissimulator</tp:taxon-name-part><tp:taxon-name-part taxon-name-part-type="infraspecific-rank">var.</tp:taxon-name-part><tp:taxon-name-part taxon-name-part-type="variety" reg="albonodia">albonodia</tp:taxon-name-part></tp:taxon-name> McClure: China. • Guangdong Province, Guangzhou City, Honam Island [Haizhu District], west end of same island of land, Lingnan University Agriculture workmen’s barracks, 13 December 1937, <italic>F. A. McClure 20719</italic> (holotype: two sheets US00130313 &amp; US0034812, image); • ibid., Honam Island [Haizhu District], Ng Ts’uen, 18 May 1921, <italic>F. A. McClure LU18552</italic> (two sheets: US 00034813 &amp; US0034814, image).</p><p><tp:taxon-name><tp:taxon-name-part taxon-name-part-type="genus" reg="Bambusa">Bambusa</tp:taxon-name-part><tp:taxon-name-part taxon-name-part-type="species" reg="dissimulator">dissimulator</tp:taxon-name-part><tp:taxon-name-part taxon-name-part-type="infraspecific-rank">var.</tp:taxon-name-part><tp:taxon-name-part taxon-name-part-type="variety" reg="hispida">hispida</tp:taxon-name-part></tp:taxon-name> McClure: China. • Guangdong Province, Guangzhou City, Panyu District [Haizhu District], growing on edge of small knoll, east. of Lingnan University campus (now the campus of Sun Yat-Sen University), 26 September 1939, <italic>F. A. McClure 20861</italic> (holotype US00130315, image; isotypes A00023170, image, ISC-v-0000944, image, K00854764, image, K00854766, image, L0043813, image, P00800933, image).</p><p><italic><tp:taxon-name><tp:taxon-name-part taxon-name-part-type="genus" reg="Bambusa">Bambusa</tp:taxon-name-part><tp:taxon-name-part taxon-name-part-type="species" reg="gibba">gibba</tp:taxon-name-part></tp:taxon-name></italic> McClure: China. • Kiangsi [Guangxi], south of Kanchow [Qinzhou], cultivated in Lingnan University Bamboo Garden (now in the campus of Sun Yat-Sen University), 30 September 1933, <italic>H. Fung 20709</italic> (holotype: three sheets US00065370, US00065371 &amp; US00065372, image; isotype: three sheets US00289540, US00289541 &amp; US00289542, image); • ibid., March 1929, <italic>F. A. McClure LU18518</italic> (A00023177, image, K000854759, image, L0043815, image, L0043816, image, P00800942, image SYS00095349); • ibid., 23 February 1937, <italic>H. Fung 21001</italic> (SYS00095350, SYS00095351).</p></tp:treatment-sec><ref-list><ref id="B19"><mixed-citation xmlns:xlink="http://www.w3.org/1999/xlink" xlink:type="simple"><person-group><name name-style="western"><surname>Xia</surname><given-names>NH</given-names></name><name name-style="western"><surname>Chia</surname><given-names>LC</given-names></name><name name-style="western"><surname>Li</surname><given-names>DZ</given-names></name><name name-style="western"><surname>Stapleton</surname><given-names>CMA</given-names></name></person-group> (<year>2006</year>) <article-title>1. <italic><tp:taxon-name><tp:taxon-name-part taxon-name-part-type="genus">Bambusa</tp:taxon-name-part></tp:taxon-name></italic> Schreber.</article-title> In: <person-group><name name-style="western"><surname>Wu</surname><given-names>ZY</given-names></name><name name-style="western"><surname>Raven</surname><given-names>PH</given-names></name></person-group> (<role>Eds</role>) <issue-title>Flora of China (Vol.</issue-title><source>22). Science Press, Beijing &amp; Missouri Botanical Garden Press, Saint Louis</source>, <fpage>9</fpage>–<lpage>38</lpage>.</mixed-citation></ref><ref id="B3"><mixed-citation xmlns:xlink="http://www.w3.org/1999/xlink" xlink:type="simple"><person-group><name name-style="western"><surname>Chia</surname><given-names>LC</given-names></name><name name-style="western"><surname>Fung</surname><given-names>HL</given-names></name><name name-style="western"><surname>Dai</surname><given-names>QH</given-names></name></person-group> (<year>1996</year>) <article-title><italic><tp:taxon-name><tp:taxon-name-part taxon-name-part-type="genus">Bambusa</tp:taxon-name-part></tp:taxon-name></italic> Retz. corr. Schreber.</article-title> In: <person-group><name name-style="western"><surname>Geng</surname><given-names>BJ</given-names></name><name name-style="western"><surname>Wang</surname><given-names>ZP</given-names></name></person-group> (<role>Eds</role>) <issue-title>Flora Reipublicae Popularis Sinicae (Vol.</issue-title><source>9). Science Press, Beijing</source>, <fpage>52</fpage>–<lpage>130</lpage>.</mixed-citation></ref></ref-list></tp:taxon-treatment>
